# Supplementary material for: Inflammasome Signaling Regulates the Microbial–Neuroimmune Axis and Visceral Pain in Mice
Source: Int J Mol Sci. 2021 Aug 3;22(15):8336. doi: 10.3390/ijms22158336 (PMC8371481; doi:10.3390/ijms22158336)
Supplement: Supplementary file 1 [file ijms-22-08336-s001.zip]

Archive with 1 entries (1 files):
- ijms-1279433-supplementary.pdf
